# Supplementary material for: Genetic and morphological evidence for introgression between three species of willows
Source: BMC Evol Biol. 2015 Sep 16;15:193. doi: 10.1186/s12862-015-0461-7 (PMC4574262; doi:10.1186/s12862-015-0461-7)
Supplement: Additional file 2: — H O and H E and test of Hardy-Weinberg equilibrium for every marker for S. schwerinii and S. viminalis separately. (XLSX 52 kb) [file 12862_2015_461_MOESM2_ESM.xlsx]

## Sheet: species
Additional file 2 HO and HE and test of Hardy-Weinberg equilibrium for every marker for S. schwerinii and S. viminalis separately. S. dasyclados and the hybrids were excluded as they were so few in numbers.
Marker	S. viminalis p deviation from HW	S. schwerinii p deviation from HW	S. schwerinii_missing	S. schwerinii_Ho	S. schwerinii_He	S. viminalis_missing	S. viminalis_Ho	S. viminalis_He
DT_6_sa	NA	NA	2	0	0	18	0	0
I_21om_sa	1	1	10	0.130435	0.113422	20	0.10625	0.121172
I_29om_sa	1	1	2	0.0185185	0.0178326	10	0.0722222	0.0617901
I_36_sa	1	1	2	0.0555556	0.0493827	16	0.107143	0.0841837
I_39_sa	NA	NA	2	0	0	10	0	0
I_42_sa	NA	1	2	0.0277778	0.0262346	10	0	0
I_43_sa	NA	NA	28	0	0	38	0	0
I_44_sa	1	NA	2	0	0	18	0.00609756	0.0060232
I_47_sa	NA	NA	2	0	0	12	0	0
I_50_sa	1	1	2	0.0185185	0.0178326	12	0.0965909	0.101692
I_51om_sa	1	1	2	0.0277778	0.0262346	14	0.104651	0.124932
I_52_sa	1	1	4	0.0673077	0.058247	10	0.105556	0.116111
I_53_sa	1	NA	2	0	0	10	0.0111111	0.0108642
I_54_sa	1	1	2	0.0185185	0.0178326	14	0.0872093	0.11824
I_55_sa	1	1	2	0.0185185	0.0178326	18	0.128049	0.125
I_56_sa	1	1	2	0.0185185	0.0493827	12	0.0511364	0.0459065
I_58_sa	NA	NA	2	0	0	10	0	0
I_59_sa	NA	NA	2	0	0	12	0	0
I_60_sa	1	NA	2	0	0	10	0.00555556	0.00549383
I_63_sa	NA	NA	2	0	0	10	0	0
I_65_sa	1	NA	2	0	0	14	0.00581395	0.00574635
I_66_sa_pI	1	1	12	0.0340909	0.0503616	18	0.0609756	0.092207
I_66_sa_pIII	NA	1	2	0.00925926	0.00908779	10	0	0
I_6om_sa	NA	NA	2	0	0	10	0	0
I_DT_11_sa	1	1	8	0.0833333	0.0694444	10	0.00555556	0.00549383
I_DT_25_sa_pI	1	1	2	0.111111	0.111111	14	0.0813953	0.100595
I_DT_25_sa_pIII	NA	NA	2	0	0	10	0	0
I_DT_27_sa	NA	1	2	0.037037	0.0342936	12	0	0
I-1_sa	1	1	2	0.111111	0.116598	10	0.0166667	0.0262346
I-15_sa	NA	1	14	0.0595238	0.0524376	10	0	0
I-17_sa	0.106654	1	36	0.025	0.02375	14	0.0581395	0.11682
I-18_sa	1	1	2	0.0462963	0.0564129	14	0.110465	0.122566
I-19_sa	NA	NA	2	0	0	10	0	0
I-27_sa	1	NA	2	0	0	12	0.0170455	0.0164644
I-2c	1	1	2	0.0462963	0.0420096	12	0.0284091	0.0267949
I-3_5_pI	1	1	2	0.0462963	0.0811043	10	0.0277778	0.0262346
I-3_5_pIII	1	1	2	0.037037	0.0493827	18	0.146341	0.121356
I-30_sa	1	NA	2	0	0	20	0.00625	0.00617188
I-32_sa	1	1	2	0.12963	0.120713	10	0.0333333	0.0311111
I-34_sa	1	1	2	0.0462963	0.0564129	12	0.0738636	0.0846462
I-3c	0.106654	1	12	0.0113636	0.0317665	36	0.0390625	0.0975342
I-4	1	NA	2	0	0	10	0.00555556	0.00549383
I-4_sa	NA	NA	40	0	0	38	0	0
I-5	1	NA	4	0	0	10	0.0111111	0.0108642
I-5_sa_ny	NA	0.530508	8	0.0208333	0.0694444	14	0	0
I-5e_pI	1	NA	2	0	0	12	0.0170455	0.0164644
I-5e_pIII	1	1	2	0.037037	0.0493827	14	0.0581395	0.0827474
I-64_sa	1	1	4	0.00961538	0.00943047	10	0.0111111	0.0108642
I-a1_5	NA	NA	2	0	0	10	0	0
II_11om_sa	1	1	40	0	0.117188	44	0.0714286	0.114796
II_16om_sa	1	1	2	0.0462963	0.0420096	14	0.0116279	0.0113575
II_25om_sa	1	1	2	0.0833333	0.0913923	10	0.0777778	0.10716
II_27_sa	NA	NA	10	0	0	10	0	0
II_30_sa_pI	1	1	2	0.0740741	0.0864198	10	0.0277778	0.0262346
II_30_sa_pIII	NA	NA	4	0	0	10	0	0
II_33_sa	NA	NA	2	0	0	10	0	0
II_34_sa_pIII	NA	NA	10	0	0	16	0	0
II_35_sa	1	1	2	0.0185185	0.0178326	14	0.0930233	0.121687
II_36_sa	1	1	6	0.04	0.0368	18	0.115854	0.110425
II_37_sa_pI	NA	NA	2	0	0	12	0	0
II_37_sa_pIII	1	1	2	0.037037	0.0342936	12	0.0625	0.0779313
II_7om_sa	NA	NA	2	0	0	14	0	0
II-12_sa	1	1	2	0.12037	0.100309	14	0.0406977	0.0373851
II-14_sa	1	NA	2	0	0	14	0.0290698	0.0273797
II-15_sa	1	NA	24	0	0	18	0.0426829	0.0390393
II-17_sa	NA	NA	2	0	0	12	0	0
II-19_sa	NA	NA	2	0	0	10	0	0
II-1b_pI	1	1	2	0.0555556	0.0493827	10	0.133333	0.124444
II-1b_pIII	NA	NA	2	0	0	12	0	0
II-21_sa	NA	NA	2	0	0	10	0	0
II-22_sa	0.0303782	1	2	0.0925926	0.0754458	12	0.1875	0.117188
II-23_sa	1	1	2	0.0462963	0.0420096	10	0.0333333	0.0404938
II-24_sa	0.0583049	0.530508	16	0.0375	0.124688	42	0.0344828	0.107015
II-26_sa	1	1	2	0.0555556	0.0493827	10	0.0222222	0.0212346
II-3_sa	NA	NA	2	0	0	10	0	0
II-4_sa	NA	NA	2	0	0	12	0	0
II-5_ny	NA	NA	2	0	0	12	0	0
II-8_sa	1	NA	2	0	0	18	0.0914634	0.124703
III_21_sa	NA	NA	2	0	0	10	0	0
III_23_sa_pI	1	1	2	0.111111	0.124829	10	0.0388889	0.0358642
III_23_sa_pIII	NA	NA	2	0	0	10	0	0
III_24_sa	NA	NA	2	0	0	12	0	0
III_26_sa_pI	NA	NA	2	0	0	14	0	0
III_26_sa_pIII	1	1	2	0.00925926	0.00908779	14	0.0290698	0.0373851
III_8om_sa	1	1	2	0.111111	0.0960219	16	0.10119	0.123228
III-1	1	NA	2	0	0	10	0.00555556	0.00549383
III-12_sa	1	1	2	0.0555556	0.0864198	10	0.0111111	0.0108642
III-13_sa	1	1	2	0.00925926	0.00908779	18	0.103659	0.114292
III-14_sa	0.0676669	NA	2	0	0	10	0.0333333	0.0730864
III-15	1	NA	2	0	0	10	0.0111111	0.0108642
III-15_sa	1	1	4	0.0192308	0.035503	18	0.0670732	0.100907
III-17_sa	NA	NA	2	0	0	14	0	0
III-18_sa	1	1	2	0.0833333	0.0811043	12	0.0681818	0.0743802
III-2_sa	NA	NA	2	0	0	10	0	0
III-3_sa	NA	1	2	0.0185185	0.0342936	10	0	0
III-3c	1	1	4	0.0192308	0.035503	10	0.122222	0.102716
III-4_sa	1	1	2	0.0833333	0.100309	10	0.0388889	0.0358642
Is_4_sa	1	1	2	0.0462963	0.0420096	10	0.0222222	0.0212346
IV_16_sa	NA	NA	4	0	0	10	0	0
IV_18_sa	NA	NA	2	0	0	12	0	0
IV_20_sa	1	1	2	0.037037	0.0342936	10	0.0388889	0.0358642
IV-11_sa	NA	NA	2	0	0	10	0	0
IV-15_sa	NA	1	6	0.04	0.0528	10	0	0
IV-8_sa	0.328794	1	4	0.115385	0.106509	10	0.0722222	0.121049
IX_1_sa	1	1	4	0.125	0.102626	14	0.116279	0.0892374
IX_10om_sa_pI	NA	NA	2	0	0	10	0	0
IX_10om_sa_pIII	NA	NA	2	0	0	12	0	0
IX_11_sa	1	NA	2	0	0	12	0.0397727	0.0459065
IX_12_sa_pI	1	1	2	0.037037	0.0342936	12	0.107955	0.121836
IX_12_sa_pIII	NA	NA	2	0	0	12	0	0
IX_14_sa	1	NA	2	0	0	10	0.0833333	0.0694444
IX_16_sa	NA	NA	2	0	0	10	0	0
IX_2_sa_pI	1	1	42	0	0.0612245	36	0.109375	0.125
IX_2_sa_pIII	NA	NA	2	0	0	10	0	0
IX_7om_sa	1	1	4	0.115385	0.106509	18	0.115854	0.105964
IX_8_sa	0.052007	1	10	0.0434783	0.0396975	28	0.0416667	0.111111
IX_DT_10_sa	0.650742	1	2	0.0648148	0.0694444	12	0.00568182	0.0164644
IX-1b	NA	NA	2	0	0	10	0	0
IX-3_sa	1	1	2	0.101852	0.0811043	12	0.0511364	0.0459065
IX-3e	NA	NA	4	0	0	10	0	0
Ph1	1	1	2	0.0277778	0.0420096	20	0.04375	0.0499219
Ph14_pIII	NA	NA	2	0	0	10	0	0
Ph17	1	1	2	0.12963	0.124829	16	0.0535714	0.0733418
Ph18	0.458896	1	2	0.111111	0.123457	10	0.05	0.0832716
Ph2	1	1	2	0.037037	0.0342936	14	0.0988372	0.0922796
Ph21	1	NA	8	0	0	14	0.0697674	0.0681449
Ph27	NA	NA	2	0	0	10	0	0
Ph30	NA	NA	2	0	0	10	0	0
Ph32	NA	NA	2	0	0	10	0	0
Ph33	NA	NA	2	0	0	10	0	0
Ph5	1	1	2	0.0555556	0.104252	10	0.0666667	0.0864198
R_23_sa	NA	NA	2	0	0	10	0	0
R_24_sa	NA	NA	2	0	0	10	0	0
R_28_sa	NA	NA	2	0	0	10	0	0
R_29_sa	NA	NA	2	0	0	10	0	0
R_32_sa_pI	NA	NA	4	0	0	12	0	0
R_33_sa_pI	1	1	2	0.138889	0.107853	12	0.125	0.120868
R_33_sa_pIII	1	1	4	0.105769	0.115939	24	0.0921053	0.116343
R_36_sa	1	1	2	0.0277778	0.0262346	14	0.0465116	0.042185
R_4_sa	1	1	2	0.0462963	0.0420096	12	0.113636	0.115702
R_41_sa_pI	1	1	2	0.0833333	0.122257	10	0.00555556	0.00549383
R_41_sa_pIII	1	NA	2	0	0	14	0.0232558	0.0221741
R_48_sa	1	1	2	0.0833333	0.107853	14	0.0639535	0.0792996
R_51_sa	1.22568e-05	1	14	0.166667	0.111111	14	0.232558	0.124392
R_52_sa	NA	NA	2	0	0	10	0	0
R_54_sa	NA	NA	2	0	0	10	0	0
R_56_sa	NA	1	2	0.101852	0.122257	10	0	0
R_59_sa	NA	1	2	0.037037	0.0493827	10	0	0
R_60_sa_pI	NA	NA	2	0	0	10	0	0
R_61_sa	NA	NA	2	0	0	10	0	0
R_62_sa	1	1	4	0.0576923	0.0510355	12	0.00568182	0.00561725
R_66_sa	1	1	8	0.0104167	0.0101997	12	0.0397727	0.036609
R_67_sa_pI	NA	1	2	0.037037	0.0342936	10	0	0
R_67_sa_pIII	NA	NA	2	0	0	10	0	0
R_69_sa	1	1	2	0.111111	0.116598	12	0.147727	0.120868
R_71_sa	1	1	2	0.0277778	0.0420096	16	0.10119	0.113024
R_73_sa	1	1	2	0.0740741	0.0864198	16	0.136905	0.124362
R_74_sa	1	1	2	0.0925926	0.0960219	10	0.0111111	0.0108642
R_76_sa	1	NA	2	0	0	10	0.00555556	0.00549383
R_79_sa	NA	0.00747298	6	0	0.0672	12	0	0
R_80_sa	1	1	2	0.0277778	0.0262346	12	0.136364	0.125
R_84_sa	1	1	10	0.0978261	0.101371	16	0.119048	0.106859
R_9_sa	0.106654	NA	2	0	0	28	0	0.0135031
Ro_1_sa	1	NA	2	0	0	10	0.05	0.045
Ro_3_sa_pIII	NA	NA	2	0	0	10	0	0
Ro_9_sa	1	1	2	0.0740741	0.0864198	14	0.122093	0.11824
S_XIX_1_sa_pI	NA	NA	2	0	0	10	0	0
S_XIX_1_sa_pIII	1	1	2	0.00925926	0.00908779	12	0.0397727	0.0459065
V_10_sa_pI	NA	1	2	0.101852	0.0811043	10	0	0
V_11_sa	0.0536411	1	2	0.0185185	0.0178326	10	0	0.0108642
V_12_sa	NA	1	6	0.08	0.1008	10	0	0
V_13om_sa	1	1	4	0.0480769	0.0434541	14	0.110465	0.0922796
V_14_sa	1	1	4	0.0769231	0.0983728	10	0.144444	0.124444
V_15_sa	NA	NA	2	0	0	10	0	0
V_16_sa	NA	NA	4	0	0	10	0	0
V_18_sa	1	1	2	0.0277778	0.0262346	12	0.00568182	0.00561725
V_19_sa	NA	NA	2	0	0	10	0	0
V_20_sa	NA	NA	2	0	0	10	0	0
V_21_sa_pI	NA	NA	4	0	0	10	0	0
V_4_sa	1	NA	2	0	0	10	0.0111111	0.0108642
V_6_sa	NA	NA	2	0	0	10	0	0
V_8om_sa_pI	1	1	2	0.0462963	0.0564129	12	0.00568182	0.00561725
V_8om_sa_pIII	NA	NA	2	0	0	10	0	0
V_DT_5_sa	1	1	2	0.0648148	0.0913923	18	0.0731707	0.092207
V-1g	1	1	14	0	0.0226757	18	0.134146	0.112433
V-1h_ny	NA	NA	2	0	0	10	0	0
V-3	NA	NA	2	0	0	12	0	0
V-5_sa	NA	1	4	0.0192308	0.0184911	14	0	0
V-9_sa	1	1	2	0.0740741	0.0960219	14	0.0872093	0.0922796
VI_15_sa	NA	NA	2	0	0	20	0	0
VI_18_sa	1	1	2	0.0277778	0.0262346	12	0.0738636	0.0779313
VI_19_sa	1	1	2	0.0925926	0.0864198	20	0.08125	0.121172
VI_20_sa	NA	NA	2	0	0	10	0	0
VI_21_sa	1	1	2	0.00925926	0.00908779	16	0.142857	0.122449
VI_22_sa	NA	NA	2	0	0	10	0	0
VI_3b	1	NA	2	0	0	10	0.00555556	0.00549383
VI_4_sa	1	1	2	0.0925926	0.0864198	12	0.0852273	0.0706999
VI_7om_sa	NA	NA	4	0	0	10	0	0
VI_8_sa_pI	NA	1	2	0.0740741	0.0864198	10	0	0
VI_8_sa_pIII	1	1	2	0.0648148	0.0913923	18	0.128049	0.110425
VI_9om_sa	1	NA	2	0	0	10	0.0277778	0.0262346
VI_DT_12_sa	1	1	2	0.0185185	0.0178326	18	0.0792683	0.0747323
VI_DT_20_sa_pI	1	1	4	0.0961538	0.0887574	10	0.0111111	0.0108642
VI_DT_20_sa_pIII	0.052007	NA	48	0	0	32	0.0147059	0.0519031
VI-14_sa	1	1	2	0.12037	0.124314	10	0.0277778	0.0262346
VI-16_sa	NA	NA	2	0	0	10	0	0
VI-3d	1	1	2	0.12963	0.120713	14	0.0697674	0.0600324
VI-4	1	NA	6	0	0	16	0.0892857	0.0733418
VI-5	1	1	2	0.12037	0.118827	20	0.13125	0.121172
VII_1_sa	1	1	4	0.0673077	0.058247	24	0.0986842	0.122836
VII_11_sa	1	1	2	0.0185185	0.0178326	16	0.0416667	0.0381944
VII_12om_sa	0.948939	1	2	0.00925926	0.0262346	26	0.027027	0.0482104
VII_13_sa	NA	NA	2	0	0	10	0	0
VII_14_sa_pI	1	NA	10	0	0	10	0.0166667	0.0161111
VII_14_sa_pIII	NA	NA	2	0	0	10	0	0
VII_17_sa_pI	NA	1	2	0.037037	0.0342936	10	0	0
VII_17_sa_pIII	1	1	2	0.0185185	0.0178326	20	0.06875	0.0592969
VII_2_sa_ny	1	1	2	0.0555556	0.111111	12	0.107955	0.114088
VII_7_sa	1	1	2	0.00925926	0.00908779	12	0.0170455	0.0164644
VII_9_sa	1	1	2	0.0277778	0.0420096	14	0.122093	0.122566
VII-3b	1	NA	2	0	0	12	0.0852273	0.0846462
VII-5c	9.42081e-07	NA	2	0	0	10	0	0.0493827
VIII_12_sa	NA	NA	2	0	0	10	0	0
VIII_13_sa	NA	NA	2	0	0	10	0	0
VIII_14_sa	NA	NA	2	0	0	10	0	0
VIII_15_sa	1	1	4	0.0673077	0.102626	14	0.0290698	0.0273797
VIII_16_sa	1	NA	2	0	0	14	0.00581395	0.00574635
VIII_17_sa	1	1	2	0.0185185	0.0178326	16	0.154762	0.124717
VIII_18_sa	NA	NA	2	0	0	10	0	0
VIII_2_sa	1	NA	2	0	0	10	0.0444444	0.0493827
VIII_20_sa_pI	1	1	2	0.0185185	0.0178326	10	0.0333333	0.0311111
VIII_3_sa	NA	NA	2	0	0	10	0	0
VIII_4_sa	1	1	2	0.0462963	0.0694444	10	0.00555556	0.00549383
VIII_5_sa	NA	NA	2	0	0	10	0	0
VIII_7_sa_pI	1	1	2	0.0555556	0.0493827	16	0.113095	0.104521
VIII_7_sa_pIII	NA	NA	2	0	0	10	0	0
VIII-1	1	1	10	0.0543478	0.0484405	18	0.097561	0.10351
VIII-1d	0.322377	1	2	0.111111	0.120713	12	0.176136	0.124419
X_12_sa	NA	NA	2	0	0	10	0	0
X_13_sa	NA	NA	30	0	0	36	0	0
X_14_sa_pI	0.195086	0.0126956	12	0	0.0743802	50	0.03	0.0858
X_15_sa	NA	NA	2	0	0	10	0	0
X_18_sa	NA	1	2	0.0462963	0.0694444	10	0	0
X_23_sa_pI	NA	NA	6	0	0	10	0	0
X_27_sa	1	NA	2	0	0	14	0.0755814	0.0641563
X_4_sa	1	1	2	0.0277778	0.0262346	10	0.122222	0.117531
X_5_sa_pI	NA	NA	2	0	0	14	0	0
X_5_sa_pIII	NA	NA	36	0	0	92	0	0
X_6_sa	0.181087	1	2	0.00925926	0.00908779	18	0.054878	0.105964
X_8_sa	1	1	2	0.0555556	0.0493827	16	0.0714286	0.0966553
X_9_sa	NA	1	2	0.0555556	0.0631001	12	0	0
X_DT_28_sa	1	1	2	0.00925926	0.00908779	10	0.0444444	0.0404938
X-19_sa	NA	NA	6	0	0	10	0	0
X-1b	1	1	2	0.0740741	0.0864198	10	0.0111111	0.0108642
X-21_sa	1	NA	2	0	0	12	0.0113636	0.0111054
X-2c	NA	NA	2	0	0	10	0	0
X-3	1	1	2	0.0277778	0.0262346	10	0.105556	0.0894444
X-4	NA	NA	6	0	0	10	0	0
XI_14om_sa	1	1	2	0.00925926	0.00908779	12	0.0170455	0.0164644
XI_19_sa	NA	NA	2	0	0	10	0	0
XI_21_sa	1	1	30	0.0576923	0.113166	68	0.015625	0.0151367
XI_7om_sa	1	1	2	0.00925926	0.00908779	16	0.047619	0.0430839
XI-12_sa	NA	1	6	0.1	0.12	50	0	0
XI-1d	1	NA	2	0	0	16	0.0178571	0.0172194
XI-5	1	1	2	0.0555556	0.0493827	12	0.0909091	0.0991736
XI-5_sa	1	1	2	0.0555556	0.0754458	10	0.00555556	0.00549383
XI-9_sa	1	1	6	0.07	0.1122	10	0.111111	0.0864198
XII_16_sa_pIII	1	1	4	0.0384615	0.035503	10	0.127778	0.116111
XII_18_sa	NA	NA	2	0	0	10	0	0
XII_2om_sa	1	1	4	0.0673077	0.102626	12	0.0965909	0.10634
XII_3om_sa	NA	NA	2	0	0	14	0	0
XII_8om_sa	1	NA	2	0	0	10	0.00555556	0.00549383
XII_DT_13_sa_pIII	NA	NA	2	0	0	10	0	0
XII-11_sa	0.638603	1	2	0.111111	0.123457	10	0.00555556	0.0161111
XII-4d	NA	NA	2	0	0	10	0	0
XII-5_sa	1	1	2	0.0740741	0.0960219	10	0.0166667	0.0161111
XII-6_sa	NA	NA	2	0	0	10	0	0
XIII_17_sa	1	1	2	0.037037	0.0342936	10	0.0166667	0.0161111
XIII_1om_sa_pI	1	1	2	0.0833333	0.0694444	12	0.102273	0.0991736
XIII_1om_sa_pIII	NA	NA	2	0	0	10	0	0
XIII_3om_sa	1	1	2	0.00925926	0.0262346	10	0.0944444	0.0951235
XIII-11_sa	1	1	2	0.0555556	0.0754458	10	0.0222222	0.0212346
XIII-12_sa	1	1	2	0.0925926	0.116598	14	0.0523256	0.0641563
XIII-3b	NA	1	2	0.0740741	0.111111	10	0	0
XIII-4_sa	1	1	2	0.0740741	0.0864198	24	0.105263	0.112535
XIII-5_sa	NA	NA	2	0	0	10	0	0
XIII-5d	NA	NA	2	0	0	10	0	0
XIII-6_sa	NA	NA	2	0	0	10	0	0
XIII-8_sa	NA	NA	2	0	0	14	0	0
XIII-9_sa	1	1	2	0.101852	0.125	10	0.105556	0.105
XIV_13om_sa_pI	1	1	2	0.111111	0.120713	10	0.0166667	0.0161111
XIV_13om_sa_pIII	NA	NA	2	0	0	10	0	0
XIV_18_sa_pI	0.667854	1	2	0.00925926	0.00908779	14	0.0465116	0.0757166
XIV_18_sa_pIII	1	1	2	0.0833333	0.118827	10	0.00555556	0.00549383
XIV_20_sa	NA	NA	2	0	0	10	0	0
XIV_2om_sa_pI	1	1	2	0.0925926	0.116598	14	0.00581395	0.00574635
XIV_2om_sa_pIII	NA	NA	12	0	0	10	0	0
XIV-1_sa	1	NA	2	0	0	14	0.0116279	0.0113575
XIV-10_sa_ny	1	1	2	0.0555556	0.0754458	10	0.00555556	0.00549383
XIV-12_sa	NA	NA	2	0	0	10	0	0
XIV-14_sa	NA	NA	2	0	0	10	0	0
XIV-15_sa	1	1	2	0.0833333	0.118827	10	0.00555556	0.00549383
XIV-3	1	1	2	0.0648148	0.0913923	14	0.0523256	0.0468496
XIV-3_sa	NA	NA	2	0	0	10	0	0
XIV-4_sa	1	1	6	0.05	0.0858	10	0.0388889	0.0358642
XIV-6_sa	1	1	2	0.0648148	0.0564129	16	0.119048	0.111111
XIV-9_sa	NA	NA	2	0	0	10	0	0
XIX_11_sa	1	1	2	0.037037	0.0342936	10	0.127778	0.124012
XIX_12_sa	0.052007	1	4	0.115385	0.106509	12	0.0511364	0.114088
XIX_16_sa	NA	NA	2	0	0	12	0	0
XIX_5_sa	NA	NA	2	0	0	12	0	0
XIX_8_sa	NA	NA	6	0	0	10	0	0
XIX-3d	NA	NA	2	0	0	10	0	0
XIX-4	0.948939	1	4	0.0192308	0.0184911	16	0.142857	0.106859
XIX-5g_ny	1	1	8	0.145833	0.124132	14	0.104651	0.113575
XV_14_sa	0.389645	1	2	0.00925926	0.00908779	14	0.0697674	0.11682
XV_3om_sa	1	NA	2	0	0	10	0.00555556	0.00549383
XV-1f	1	1	2	0.00925926	0.00908779	14	0.0813953	0.105462
XV-2d	1	1	4	0.0288462	0.027182	10	0.0777778	0.0923457
XV-3b	1	NA	2	0	0	14	0.00581395	0.00574635
XV-5_sa	1	1	2	0.101852	0.124314	14	0.116279	0.119524
XV-5e	NA	NA	2	0	0	10	0	0
XV-7_sa	NA	0.906144	8	0.0416667	0.103299	10	0	0
XV-9_sa	1	1	2	0.101852	0.124314	12	0.0284091	0.0267949
XVI_12_om_sa_pI	1	1	2	0.0740741	0.0754458	10	0.0333333	0.0311111
XVI_12_om_sa_pIII	1	NA	2	0	0	14	0.0232558	0.0221741
XVI_18_sa	1	1	2	0.0555556	0.0754458	10	0.0444444	0.0577778
XVI_9om_sa	1	1	2	0.00925926	0.00908779	14	0.0174419	0.0168334
XVI_DT_4_sa	1	1	2	0.0277778	0.0262346	14	0.0988372	0.0979584
XVI-10_sa	NA	NA	2	0	0	10	0	0
XVI-13_sa	NA	NA	4	0	0	14	0	0
XVI-2b	0.837093	0.140061	14	0.0238095	0.122449	34	0.0757576	0.124885
XVI-3b	1	1	2	0.12963	0.124829	18	0.146341	0.123141
XVI-4	NA	NA	2	0	0	10	0	0
XVI-4_sa	1	1	2	0.0277778	0.0262346	10	0.0111111	0.0108642
XVI-5_pI	1	1	2	0.12963	0.123457	14	0.110465	0.107693
XVI-5_pIII	NA	NA	2	0	0	10	0	0
XVII_3om_sa	NA	NA	2	0	0	12	0	0
XVII_4om_sa	1	1	2	0.0925926	0.0864198	16	0.0178571	0.0172194
XVII_8om_sa	NA	NA	2	0	0	10	0	0
XVII_9om_sa_pI	1	1	8	0.0729167	0.123047	10	0.0111111	0.0108642
XVII_9om_sa_pIII	1	1	2	0.111111	0.111111	10	0.00555556	0.00549383
XVII-1	1	1	2	0.0833333	0.0694444	10	0.0111111	0.0108642
XVII-1_sa	1	NA	2	0	0	10	0.00555556	0.00549383
XVII-2c	1	1	2	0.12037	0.100309	18	0.0365854	0.0339084
XVII-3c	NA	NA	2	0	0	10	0	0
XVII-4	1	1	2	0.0462963	0.0420096	20	0.1	0.105
XVII-6_sa	0.322377	1	4	0.0192308	0.0184911	24	0.0657895	0.11946
XVIII_11_sa	1	1	2	0.0185185	0.0342936	14	0.0930233	0.0951866
XVIII_14_sa_pI	1	1	2	0.101852	0.0811043	12	0.107955	0.10634
XVIII_14_sa_pIII	1	1	2	0.0277778	0.0262346	10	0.0166667	0.0161111
XVIII_17_sa_pIII	1	1	6	0.02	0.0528	22	0.0897436	0.0815253
XVIII_3_sa	1	1	2	0.12963	0.123457	18	0.109756	0.123141
XVIII_6_sa	1	1	4	0.0769231	0.0650888	20	0.14375	0.124297
XVIII_7_sa_pI	1	NA	4	0	0	16	0.0297619	0.0279904
XVIII_7_sa_pIII	NA	NA	2	0	0	10	0	0
XVIII_8_sa	NA	NA	2	0	0	12	0	0
XVIII-1_sa_ny	1	1	2	0.037037	0.0493827	10	0.0111111	0.0108642
XVIII-1g	0.322377	NA	2	0	0	14	0.0523256	0.0922796
AveraGE				0.0311644	0.035638	13.5376	0.0366597	0.0389297
STDEV				0.0400772	0.0432747	7.71773	0.0468662	0.0468022
