# Supplementary material for: Genetic and morphological evidence for introgression between three species of willows
Source: BMC Evol Biol. 2015 Sep 16;15:193. doi: 10.1186/s12862-015-0461-7 (PMC4574262; doi:10.1186/s12862-015-0461-7)
Supplement: Additional file 4: — Q -values with K = 2 (STRUCTURE) and posterior probabilities (NewHybrids). (XLSX 15 kb) [file 12862_2015_461_MOESM4_ESM.xlsx]

## Sheet: Sheet1
Additional File 4.
Ind number	Sample	Q-values S. viminalis cluster (STRUCTURE)	Q-values S. schwerinii cluster (STRUCTURE)	Posterior probabilities (NewHybrids)
				ID	mean_vim	mean_sch	mean_f1	mean_f2	mean_bx_vim	mean_bx_sch
1	C1	0.994	0.006	C1	1	0	0	0	0	0
2	C15	0.994	0.006	C15	1	0	0	0	0	0
3	C21	0.997	0.003	C21	1	0	0	0	0	0
4	C26	0.993	0.007	C26	1	0	0	0	0	0
5	C30	0.996	0.004	C30	1	0	0	0	0	0
6	C6	0.994	0.006	C6	1	0	0	0	0	0
7	C9	0.984	0.016	C9	1	0	0	0	0	0
8	D1	0.058	0.942	D1	0	0.995238	0	0	0	0.004762
9	D11	0.03	0.97	D11	0	0.99969	0	0	0	0.00031
10	D14	0.012	0.988	D14	0	0.99999	0	0	0	1e-05
11	D21	0.018	0.982	D21	0	1	0	0	0	0
12	D5	0.092	0.908	D5	0	0.988712	0	0	0	0.011288
13	D9	0.017	0.983	D9	0	0.99999	0	0	0	1e-05
14	H11	0.002	0.998	H11	0	1	0	0	0	0
15	H15	0.002	0.998	H15	0	1	0	0	0	0
16	H18	0.002	0.998	H18	0	1	0	0	0	0
17	H2	0.002	0.998	H2	0	1	0	0	0	0
18	H22	0.005	0.995	H22	0	1	0	0	0	0
19	H27	0.002	0.998	H27	0	1	0	0	0	0
20	H6	0.002	0.998	H6	0	1	0	0	0	0
21	I11	0.99	0.01	I11	1	0	0	0	0	0
22	I15	0.919	0.081	I15	0.993178	0	0	0	0.006822	0
23	I16	0.887	0.113	I16	0.954658	0	0	0	0.045342	0
24	I19	0.963	0.037	I19	0.999938	0	0	0	6.2e-05	0
25	I2	0.889	0.111	I2	0.933736	0	0	0	0.066264	0
26	I20	0.959	0.041	I20	0.99979	0	0	0	0.00021	0
27	I25	0.986	0.014	I25	1	0	0	0	0	0
28	I28	0.994	0.006	I28	1	0	0	0	0	0
29	I6	0.856	0.144	I6	0.449168	0	0	0	0.550832	0
30	Ki25	0.006	0.994	Ki25	0	1	0	0	0	0
31	Ki28	0.293	0.707	Ki28	0	0	0	4.6e-05	0	0.999954
32	Ki3	0.019	0.981	Ki3	0	0.99998	0	0	0	2e-05
33	Ki5	0.003	0.997	Ki5	0	1	0	0	0	0
34	Ku20	0.152	0.848	Ku20	0	0.568642	0	0	0	0.431356
35	Ku24	0.997	0.003	Ku24	1	0	0	0	0	0
36	Ku27	0.998	0.002	Ku27	1	0	0	0	0	0
37	Ku4	0.996	0.004	Ku4	1	0	0	0	0	0
38	Ku7	0.039	0.961	Ku7	0	0.99998	0	0	0	2e-05
39	M10	0.998	0.002	M10	1	0	0	0	0	0
40	M15	0.998	0.002	M15	1	0	0	0	0	0
41	M19	0.997	0.003	M19	1	0	0	0	0	0
42	M2	0.988	0.012	M2	1	0	0	0	0	0
43	M24	0.998	0.002	M24	1	0	0	0	0	0
44	M29	0.995	0.005	M29	1	0	0	0	0	0
45	M5	0.996	0.004	M5	1	0	0	0	0	0
46	N10	0.99	0.01	N10	1	0	0	0	0	0
47	N19	0.974	0.026	N19	1	0	0	0	0	0
48	N24	0.002	0.998	N24	0	1	0	0	0	0
49	N29	0.002	0.998	N29	0	1	0	0	0	0
50	P1	0.195	0.805	P1	0	0.001688	0	0	0	0.99831
51	P12	0.201	0.799	P12	0	0	0	0	0	1
52	P16	0.237	0.763	P16	0	0	0	1e-05	0	0.99999
53	P20	0.264	0.736	P20	0	0	0	2e-05	0	0.99998
54	P25	0.05	0.95	P25	0	0.999982	0	0	0	1.8e-05
55	P4	0.169	0.831	P4	0	0.003808	0	0	0	0.996192
56	P8	0.208	0.792	P8	0	1e-05	0	0	0	0.99999
57	S1	0.981	0.019	S1	0.999584	0	0	0	0.000416	0
58	S14	0.829	0.171	S14	0.005844	0	0	0	0.994156	0
59	S21	0.976	0.024	S21	0.998612	0	0	0	0.001388	0
60	S5	0.911	0.089	S5	0.918116	0	0	0	0.081884	0
61	SB17	0.78	0.22	SB17	0	0	0	0	1	0
62	SB4	0.656	0.344	SB4	0	0	0	0.001628	0.998372	0
63	SB6	0.682	0.318	SB6	0	0	0	0.000464	0.999536	0
64	T13	0.997	0.003	T13	1	0	0	0	0	0
65	T15	0.938	0.062	T15	0.994998	0	0	0	0.005002	0
66	T19	0.952	0.048	T19	0.997466	0	0	0	0.002534	0
67	T23	0.998	0.002	T23	1	0	0	0	0	0
68	T9	0.997	0.003	T9	1	0	0	0	0	0
69	Ta16	0.998	0.002	Ta16	1	0	0	0	0	0
70	Ta18	0.998	0.002	Ta18	1	0	0	0	0	0
71	Ta2	0.998	0.002	Ta2	1	0	0	0	0	0
72	Ta21	0.998	0.002	Ta21	1	0	0	0	0	0
73	Ta5	0.998	0.002	Ta5	1	0	0	0	0	0
74	Ta9	0.999	0.001	Ta9	1	0	0	0	0	0
75	Z11	0.998	0.002	Z11	1	0	0	0	0	0
76	Z15	0.987	0.013	Z15	0.99999	0	0	0	1e-05	0
77	Z19	0.998	0.002	Z19	1	0	0	0	0	0
78	Z24	0.998	0.002	Z24	1	0	0	0	0	0
79	Z3	0.991	0.009	Z3	1	0	0	0	0	0
