# Supplementary material for: Genetic and morphological evidence for introgression between three species of willows
Source: BMC Evol Biol. 2015 Sep 16;15:193. doi: 10.1186/s12862-015-0461-7 (PMC4574262; doi:10.1186/s12862-015-0461-7)
Supplement: Additional file 6: — Morphological characters used to classify species as S. dasyclados, S. schwerinii or S. viminalis. (XLS 25 kb) [file 12862_2015_461_MOESM6_ESM.xls]

## Sheet: Лист1
Additional file 6 – Morphological characters used to classify species as S. dasyclados, S. schwerinii or S. viminalis
	Salix viminalis L.	Salix schwerinii E.L. Wolf	Salix dasyclados Wimmer
leaf length	up to 13 cm	up to 13 cm	up to 18 cm
leaf width	up to 2 cm	up to 1,2 cm	up to 3(4) cm
upper side of the leaf	greyish green, pubescent, rarely glabrous	dark green, shiny, glabrous or sparsely pubescent	dark green, glabrous or sparsely pubescent
underside of the leaf	silky pubescent, margin wrapped outside, entire or somewhat crenulate	whitish silky pubescent, margin wrapped outside, entire	silvery pubescent or almost glabrous, margin not wrapped o slightly wrapped outside, entire or somewhat glandular-denticulate
underside of the leaf	hairs straight or somewhat knotted, directed along lateral veins .	hairs straight, adpressed, directed alongside with central vein
petioles	not dilated autumn	sometimes strongly dilated at autumn	always dilated at autumn
catkin size	up to 5 cm,	up to 3 cm, more or less sessile .	up to 6 cm, sessile
bracts	brown, or dark only at the apex; apically obtuse or asymmetrically retuse, shortly pubescent	black, sometimes brown, subacute	usually black, acuminate, pubescence composed of long hairs
capsules	laterally not flattened, sessile; style and stigmas of the same length, or style shorter	almost sessile	laterally more or less flattened, large (up to 7 mm long), sessile or with short peduncle up to 0.6 mm long
life form	Tall shrub, sometimes small tree up to 10 m height.	Tree or tall shrub up to 12 m height.	Tree or tall shrub up to 15 m tall
branches	greyish or yellowish, thin	long, thin, brown or red-brownish	thick greenish-brown or brown
annual shoots	usually shortly pubescent	densely shortly pubescent	densely covered with outstanding hairs, at autumn hairs sometimes disappear
Stipules	lanceolate or falcate, basally more or less lobulate, glandular-denticulate, present only at the younger part of the shoot	linear-subulate, on strong shoots present not only at younger part	large, falcate, at the bottom usually dilated and lobulate .
